# Supplementary material for: Suppression of LPS-Induced Inflammation and Cell Migration by Azelastine through Inhibition of JNK/NF-κB Pathway in BV2 Microglial Cells
Source: Int J Mol Sci. 2021 Aug 23;22(16):9061. doi: 10.3390/ijms22169061 (PMC8396433; doi:10.3390/ijms22169061)
Supplement: Supplementary file 1 [file ijms-22-09061-s001.zip]

Archive with 1 entries (1 files):
- ijms-1339480-supplementary.pdf
